# Supplementary material for: Reclassification of Enterobacter sp. FY-07 as Kosakonia oryzendophytica FY-07 and Its Potential to Promote Plant Growth
Source: Microorganisms. 2022 Mar 6;10(3):575. doi: 10.3390/microorganisms10030575 (PMC8951479; doi:10.3390/microorganisms10030575)
Supplement: Supplementary file 1 [file microorganisms-10-00575-s001.zip]

Archive with 1 entries (1 files):
- microorganisms-1578746-supplementary.pdf
